# Supplementary material for: Wire Electrochemical Etching of Superhydrophobic Nickel Surfaces with Enhanced Corrosion Protection
Source: Materials (Basel). 2023 Dec 1;16(23):7472. doi: 10.3390/ma16237472 (PMC10706957; doi:10.3390/ma16237472)
Supplement: Supplementary file 1 [file materials-16-07472-s001.zip]

Archive with 1 entries (1 files):
- materials-2710722-supplementary.pdf
